# Supplementary material for: Improvement of deep cross-modal retrieval by generating real-valued representation
Source: PeerJ Comput Sci. 2021 Apr 27;7:e491. doi: 10.7717/peerj-cs.491 (PMC8093956; doi:10.7717/peerj-cs.491)
Supplement: Supplemental Information 1 — Here the Glove model for the text modality and the convolutional neural network for the image modality is adopted. The code preserves the intra-modal and inter-modal semantic similarities. [file peerj-cs-07-491-s001.zip]

Archive with 44 entries (41 files):
- IDCMR/__init__.py
- IDCMR/__init__.pyc
- IDCMR/__pycache__/
- IDCMR/__pycache__/__init__.cpython-35.pyc
- IDCMR/__pycache__/__init__.cpython-36.pyc
- IDCMR/__pycache__/__init__.cpython-37.pyc
- IDCMR/__pycache__/calc_hammingranking.cpython-35.pyc
- IDCMR/__pycache__/calc_hammingranking.cpython-36.pyc
- IDCMR/__pycache__/calc_hammingranking.cpython-37.pyc
- IDCMR/__pycache__/load_data.cpython-37.pyc
- IDCMR/__pycache__/net_structure_img.cpython-35.pyc
- IDCMR/__pycache__/net_structure_img.cpython-36.pyc
- IDCMR/__pycache__/net_structure_img.cpython-37.pyc
- IDCMR/__pycache__/net_structure_txt.cpython-35.pyc
- IDCMR/__pycache__/net_structure_txt.cpython-36.pyc
- IDCMR/__pycache__/net_structure_txt.cpython-37.pyc
- IDCMR/calc_hammingranking.py
- IDCMR/calc_hammingranking.pyc
- IDCMR/DCMH_demo_w2v (real value).py
- IDCMR/DCMH_demo_w2v(binaray value).py
- IDCMR/glove_demo_DCMH.py
- IDCMR/load_data.py
- IDCMR/net_structure_img.py
- IDCMR/net_structure_txt.py
- IDCMR/output_result.py
- IDCMR/result(glove(20000))_with(e-100,b-128)
- IDCMR/result(glove(20000))_with(e-200,b-128)
- IDCMR/result(SG(20000))_with(e-50,b-128)
- IDCMR/result(w2v(20000))_with(e-100,b-128)
- IDCMR/result(w2v(20000))_with(e-200,b-128)
- IDCMR/result(w2v(20000))_with(e-300,b-128)
- IDCMR/utils/
- IDCMR/utils/__init__.py
- IDCMR/utils/__init__.pyc
- IDCMR/utils/__pycache__/
- IDCMR/utils/__pycache__/__init__.cpython-35.pyc
- IDCMR/utils/__pycache__/__init__.cpython-36.pyc
- IDCMR/utils/__pycache__/__init__.cpython-37.pyc
- IDCMR/utils/__pycache__/calc_hammingranking.cpython-35.pyc
- IDCMR/utils/__pycache__/calc_hammingranking.cpython-36.pyc
- IDCMR/utils/__pycache__/calc_hammingranking.cpython-37.pyc
- IDCMR/utils/calc_hammingranking.py
- IDCMR/utils/calc_hammingranking.pyc
- IDCMR/w2v.py
