# Supplementary material for: Improvement of deep cross-modal retrieval by generating real-valued representation
Source: PeerJ Comput Sci. 2021 Apr 27;7:e491. doi: 10.7717/peerj-cs.491 (PMC8093956; doi:10.7717/peerj-cs.491)
Supplement: Supplemental Information 1 — Here the Glove model for the text modality and the convolutional neural network for the image modality is adopted. The code preserves the intra-modal and inter-modal semantic similarities. [file peerj-cs-07-491-s001.zip › IDCMR/DCMH_demo_w2v(binaray value).py]

import sys
sys.path.append('/your/dir/to/tensorflow/models') # point to your tensorflow dir
sys.path.append('/your/dir/to/tensorflow/models/slim') # point ot your slim dir

from tensorflow.python.client import device_lib
print(device_lib.list_local_devices())

#sess = tf.Session(config=)
# Runs the op.
#print(sess.run(c))

import os
import numpy as np
#import tensorflow as tftf.disable_eager_execution()
import pickle
import time

#from load_data import loading_data
from net_structure_img import img_net_strucuture
from net_structure_txt import txt_net_strucuture
from calc_hammingranking import calc_map
import pickle
from datetime import datetime, timedelta
import time
import tensorflow.compat.v1 as tf
tf.disable_v2_behavior()

# save np.load
np_load_old = np.load

# modify the default parameters of np.load
np.load = lambda *a,**k: np_load_old(*a, allow_pickle=True, **k)

# save np.load


# modify the default parameters of np.load
#np.load = lambda *a,**k: old(*a,allow_pickle=True)


# environmental setting: setting the following parameters based on your experimental environment.
select_gpu = '0'
per_process_gpu_memory_fraction = 0.9

# data parameters
DATA_DIR = 'data/matlab.mat'
#DATA_DIR = 'data/mirflickr25k-iall.mat'
TRAINING_SIZE = 500
QUERY_SIZE = 100
DATABASE_SIZE = 400

# hyper-parameters
MAX_ITER = 5
gamma = 1
eta = 1
bit = 128
dimension=300
#filename = 'log/result_' + datetime.now().strftime("%d-%h-%m-%s") + '_' + str(bit) + 'bits_MIRFLICKR-25K.pkl'
filename = 'result(SG(20000))_with(e-50,b-128)' # + datetime.now().strftime("%d-%h-%m-%s") + '_' + str(bit) + 'bits_MIRFLICKR-25K.pkl'


def train_img_net(image_input, cur_f_batch, var, ph, train_x, train_L, lr, train_step_x, mean_pixel_, Sim,epoch):
    F = var['F']
    batch_size = var['batch_size']
    num_train = train_x.shape[0]
    # index = range(0, num_train - 1, 1)
    print("line 40 in demo",num_train)

   
    print("int(num_train / batch_size): ",int(num_train // batch_size)  )
    for iter in range(int(num_train // batch_size)):
        print("line 40 in demo",iter ,"epoch no. :", epoch)
        index = np.random.permutation(num_train)
        ind = index[0: batch_size]
		# ind = index[iter * batch_size: (iter + 1) * batch_size]
        unupdated_ind = np.setdiff1d(range(num_train), ind)
        sample_L = train_L[ind, :]
        image = train_x[ind, :, :, :].astype(np.float64)
        image = image - mean_pixel_.astype(np.float64)

        S = calc_neighbor(sample_L, train_L)
        
        cur_f = cur_f_batch.eval(feed_dict={image_input: image})
        #print(cur_f)
        F[:, ind] = cur_f

        train_step_x.run(feed_dict={ph['S_x']: S, ph['G']: var['G'], ph['b_batch']: var['B'][:, ind],
																ph['F_']: F[:, unupdated_ind], ph['lr']: lr, image_input: image})

    return F


def train_txt_net(text_input, cur_g_batch, var, ph, train_y, train_L, lr, train_step_y, Sim):
	G = var['G']
	batch_size = var['batch_size']
	num_train = train_x.shape[0]
	for iter in range(int(num_train // batch_size)):
		index = np.random.permutation(num_train)
		ind = index[0: batch_size]
		unupdated_ind = np.setdiff1d(range(num_train), ind)
		sample_L = train_L[ind, :]
		text = train_y[ind, :].astype(np.float32)
		text = text.reshape([text.shape[0],dimension,text.shape[1],1])
		S = calc_neighbor(train_L, sample_L)
		cur_g = cur_g_batch.eval(feed_dict={text_input: text})
		G[:, ind] = cur_g

		train_step_y.run(feed_dict={ph['S_y']: S, ph['F']: var['F'], ph['b_batch']: var['B'][:, ind],
																ph['G_']: G[:, unupdated_ind], ph['lr']: lr, text_input: text})
	return G

def split_data(images, tags, labels):
	X = {}
	X['query'] = images[0:QUERY_SIZE,:,:,:]
	X['train'] = images[QUERY_SIZE:TRAINING_SIZE + QUERY_SIZE,:,:,:]
	X['retrieval'] = images[QUERY_SIZE:DATABASE_SIZE + QUERY_SIZE,:,:,:]

	Y = {}
	Y['query'] = tags[0:QUERY_SIZE,:]
	Y['train'] = tags[QUERY_SIZE:TRAINING_SIZE + QUERY_SIZE,:]
	Y['retrieval'] = tags[QUERY_SIZE:DATABASE_SIZE + QUERY_SIZE,:]

	L = {}
	L['query'] = labels[0:QUERY_SIZE,:]
	L['train'] = labels[QUERY_SIZE:TRAINING_SIZE + QUERY_SIZE,:]
	L['retrieval'] = labels[QUERY_SIZE:DATABASE_SIZE + QUERY_SIZE,:]

	return X, Y, L


def calc_neighbor(label_1, label_2):
	Sim = (np.dot(label_1, label_2.transpose()) > 3).astype(int)
	return Sim


def calc_loss(B, F, G, Sim, gamma, eta):
	theta = np.matmul(np.transpose(F), G) // 2
	term1 = np.sum(np.log(1+np.exp(theta)) - Sim * theta)
	term2 = np.sum(np.power((B-F), 2) + np.power(B-G,2))
	term3 = np.sum(np.power(np.matmul(F, np.ones((F.shape[1],1))),2)) + np.sum(np.power(np.matmul(G, np.ones((F.shape[1],1))),2))
	loss = term1 + gamma * term2 + eta * term3
	return loss


def generate_image_code(image_input, cur_f_batch, X, bit, mean_pixel):
	batch_size = 128
	num_data = X.shape[0]
	index = np.linspace(0, num_data - 1, num_data).astype(int)
	B = np.zeros([num_data, bit], dtype=np.float32)
	for iter in range(int(num_data // batch_size + 1)):
		ind = index[iter * batch_size : min((iter + 1)*batch_size, num_data)]
		mean_pixel_ = np.repeat(mean_pixel[:, :, :, np.newaxis], len(ind), axis=3)
		image = X[ind, :, :, :].astype(np.float32) - mean_pixel_.astype(np.float32).transpose(3, 0, 1, 2)

		cur_f = cur_f_batch.eval(feed_dict={image_input: image})
		B[ind, :] = cur_f.transpose()
	B = np.sign(B)
	return B


def generate_text_code(text_input, cur_g_batch, Y, bit):
	batch_size = 128
	num_data = Y.shape[0]
	index = np.linspace(0, num_data - 1, num_data).astype(int)
	B = np.zeros([num_data, bit], dtype=np.float32)
	for iter in range(int(num_data // batch_size + 1)):
		ind = index[iter * batch_size : min((iter + 1)*batch_size, num_data)]
		text = Y[ind, :].astype(np.float32)
		text = text.reshape([text.shape[0],300,text.shape[1],1])
		cur_g = cur_g_batch.eval(feed_dict={text_input: text})
		B[ind, :] = cur_g.transpose()
	B = np.sign(B)
	return B


def test_validation(B, query_L, train_L, qBX, qBY):
	mapi2t = calc_map(qBX, B, query_L, train_L)
	mapt2i = calc_map(qBY, B, query_L, train_L)
	return mapi2t, mapt2i


images=np.load(r'E:\Nikita_Bhatt_GPU\DCMH_tensorflow\trial\w2v_DCMH\image(20000).npy',mmap_mode='r')
tags=np.load(r'E:\Nikita_Bhatt_GPU\DCMH_tensorflow\trial\data\mscoco(org)\pickle\SG(20000).npy',mmap_mode='r')
labels =np.load(r'E:\Nikita_Bhatt_GPU\DCMH_tensorflow\trial\w2v_DCMH\label.npy')
labels=labels[0]['label'][:,1:]
ydim = tags.shape[1]
print(ydim)

X, Y, L = split_data(images, tags, labels)
print('...loading and splitting data finish')
#gpu_options = tf.GPUOptions(per_process_gpu_memory_fraction=0.9) 
gpuconfig = tf.compat.v1.ConfigProto(log_device_placement=True)
os.environ["CUDA_VISIBLE_DEVICES"] = select_gpu
batch_size = 128
with tf.Graph().as_default(), tf.Session(config=gpuconfig) as sess:
    
		# construct image network
        image_input = tf.placeholder(tf.float32, (None,) + (224, 224, 3))
        net, _meanpix = img_net_strucuture(image_input, bit)
        
        mean_pixel_ = np.repeat(_meanpix[:, :, :, np.newaxis], batch_size, axis=3).transpose(3,0,1,2)
        cur_f_batch = tf.transpose(net['fc8'])
		# construct text network
        text_input = tf.placeholder(tf.float32, (None,) + (dimension, ydim, 1))

        cur_g_batch = txt_net_strucuture(text_input, ydim, bit)

		# training DCMH algorithm
        train_L = L['train']
        train_x = X['train']
        train_y = Y['train']

        query_L = L['query']	
        query_x = X['query']
        query_y = Y['query']

        retrieval_L = L['retrieval']
        retrieval_x = X['retrieval']
        retrieval_y = Y['retrieval']
        num_train = train_x.shape[0]

        Sim = calc_neighbor(train_L, train_L)

        var = {}
		# lr = np.logspace(-1.5, -3, MAX_ITER)
        lr = np.linspace(np.power(10, -1.5), np.power(10, -6.), MAX_ITER)

        var['lr'] = lr
        var['batch_size'] = batch_size

        var['F'] = np.random.randn(bit, num_train)
        var['G'] = np.random.randn(bit, num_train)
        #var['B'] = np.sign(var['F']+var['G'])
        var['B']=(var['F']+ var['G'])

        unupdated_size = num_train - batch_size
        var['unupdated_size'] = unupdated_size

        ph = {}
        ph['lr'] = tf.placeholder('float32', (), name='lr')
        ph['S_x'] = tf.placeholder('float32', [batch_size, num_train], name='pS_x')
        ph['S_y'] = tf.placeholder('float32', [num_train, batch_size], name='pS_y')
        ph['F'] = tf.placeholder('float32', [bit, num_train], name='pF')
        ph['G'] = tf.placeholder('float32', [bit, num_train], name='pG')
        ph['F_'] = tf.placeholder('float32', [bit, unupdated_size], name='unupdated_F')
        ph['G_'] = tf.placeholder('float32', [bit, unupdated_size], name='unupdated_G')
        ph['b_batch'] = tf.placeholder('float32', [bit, batch_size], name='b_batch')
        ph['ones_'] = tf.constant(np.ones([unupdated_size, 1], 'float32'))
        ph['ones_batch'] = tf.constant(np.ones([batch_size, 1], 'float32'))

        theta_x = 1.0 // 2 * tf.matmul(tf.transpose(cur_f_batch), ph['G'])
        theta_y = 1.0 // 2 * tf.matmul(tf.transpose(ph['F']), cur_g_batch)

        logloss_x = -tf.reduce_sum(tf.multiply(ph['S_x'], theta_x) - tf.log(1.0 + tf.exp(theta_x)))
        quantization_x = tf.reduce_sum(tf.pow((ph['b_batch'] - cur_f_batch), 2))
        balance_x = tf.reduce_sum(tf.pow(tf.matmul(cur_f_batch, ph['ones_batch']) + tf.matmul(ph['F_'], ph['ones_']), 2))
        loss_x = tf.div(logloss_x + gamma * quantization_x + eta * balance_x, float(num_train * batch_size))

        logloss_y = -tf.reduce_sum(tf.multiply(ph['S_y'], theta_y) - tf.log(1.0 + tf.exp(theta_y)))
        quantization_y = tf.reduce_sum(tf.pow((ph['b_batch'] - cur_g_batch), 2))
        balance_y = tf.reduce_sum(tf.pow(tf.matmul(cur_g_batch, ph['ones_batch']) + tf.matmul(ph['G_'], ph['ones_']), 2))
        loss_y = tf.div(logloss_y + gamma * quantization_y + eta * balance_y, float(num_train * batch_size))

        optimizer = tf.train.GradientDescentOptimizer(ph['lr'])

        gradient_x = optimizer.compute_gradients(loss_x)
        gradient_y = optimizer.compute_gradients(loss_y)
        train_step_x = optimizer.apply_gradients(gradient_x)
        #print(train_step_x)
        train_step_y = optimizer.apply_gradients(gradient_y)
        #print(train_step_y)
        sess.run(tf.global_variables_initializer())
        loss_ = calc_loss(var['B'], var['F'], var['G'], Sim, gamma, eta)
        print ('...epoch: %3d, loss: %3.3f' % (0, loss_))
        result = {}
        result['loss'] = []
        result['imapi2t'] = []
        result['imapt2i'] = []

        print('...training procedure starts')
        t0=time.clock()

		

        for epoch in range(MAX_ITER):
            print("epoch: " ,epoch)
            lr = var['lr'][epoch]
			# update F
			#print("242")
            var['F'] = train_img_net(image_input, cur_f_batch, var, ph,  train_x, train_L, lr, train_step_x, mean_pixel_, Sim ,epoch)

			# update G
			#print("246")
            var['G'] = train_txt_net(text_input, cur_g_batch, var, ph, train_y, train_L, lr, train_step_y, Sim)

			# update B
			#print("250")
            var['B'] = np.sign(gamma * (var['F'] + var['G']))
            #var['B'] = (gamma * (var['F'] + var['G']))

			# calculate loss
			
            loss_ = calc_loss(var['B'], var['F'], var['G'], Sim, gamma, eta)
            print ('...epoch: %3d, loss: %3.3f, comment: update B' % (epoch + 1, loss_))

            result['loss'].append(loss_)
            print ('...training procedure finish')
			
			
			
        t1=time.clock() -t0
        print("Training Time for binaray value :" ,t1)

        qBX = generate_image_code(image_input, cur_f_batch, query_x, bit, _meanpix)
        qBY = generate_text_code(text_input, cur_g_batch, query_y, bit)
        rBX = generate_image_code(image_input, cur_f_batch, retrieval_x, bit, _meanpix)
        rBY = generate_text_code(text_input, cur_g_batch, retrieval_y, bit)

        mapi2t = calc_map(qBX, rBY, query_L, retrieval_L)
        mapt2i = calc_map(qBY, rBX, query_L, retrieval_L)
        print ('...test map: map(i->t): %3.3f, map(t->i): %3.3f' % (mapi2t, mapt2i))

        result['mapi2t'] = mapi2t
        result['mapt2i'] = mapt2i
        result['lr'] = lr

        fp = open(filename, 'wb')
        pickle.dump(result, fp)

        fp.close()

np.load = np_load_old
