# Supplementary material for: Improvement of deep cross-modal retrieval by generating real-valued representation
Source: PeerJ Comput Sci. 2021 Apr 27;7:e491. doi: 10.7717/peerj-cs.491 (PMC8093956; doi:10.7717/peerj-cs.491)
Supplement: Supplemental Information 1 — Here the Glove model for the text modality and the convolutional neural network for the image modality is adopted. The code preserves the intra-modal and inter-modal semantic similarities. [file peerj-cs-07-491-s001.zip › IDCMR/load_data.py]

import h5py
import numpy as np
import pandas as pd
import os.path
from numpy import load
from scipy.io import loadmat


def loading_data(path):
    file = load(path)
   
    #print(list(file.keys()))
    images = file[2]['I_array']
  
    labels =file[0]['l_array']
    tags = file[1]['Y_array']

   
    return images, tags, labels

if __name__=='__main__':
	path = 'combine.npy'
	images, tags, labels = loading_data(path)
	print(images.shape)
	print(tags.shape)
	print(labels.shape)
