# Supplementary material for: Improvement of deep cross-modal retrieval by generating real-valued representation
Source: PeerJ Comput Sci. 2021 Apr 27;7:e491. doi: 10.7717/peerj-cs.491 (PMC8093956; doi:10.7717/peerj-cs.491)
Supplement: Supplemental Information 1 — Here the Glove model for the text modality and the convolutional neural network for the image modality is adopted. The code preserves the intra-modal and inter-modal semantic similarities. [file peerj-cs-07-491-s001.zip › IDCMR/net_structure_txt.py]

import tensorflow as tf
import scipy.misc
import numpy as np
import scipy.io
LAYER1_NODE = 2500
#run_opts = tf.RunOptions(report_tensor_allocations_upon_oom = True)

def txt_net_strucuture(text_input, dimy, bit):

    W_fc8 = tf.random.normal([300, dimy, 1, LAYER1_NODE], stddev=1.0) * 0.01
    b_fc8 = tf.random.normal([1, LAYER1_NODE], stddev=1.0) * 0.01
   
    fc1W = tf.Variable(W_fc8)
   
    fc1b = tf.Variable(b_fc8)
    
	# ### debugging .......................
	# wb = scipy.io.loadmat('data/wb-text.mat')
	# fc1W = tf.Variable(wb['w1'] * 0.01)
	# fc1b = tf.Variable(wb['b1'] * 0.01)

    conv1 = tf.nn.conv2d(text_input, fc1W, strides=[1, 1, 1, 1], padding='VALID')

    layer1 = tf.nn.relu(tf.nn.bias_add(conv1, tf.squeeze(fc1b)))

    W_fc2 = tf.random.normal([1, 1, LAYER1_NODE, bit], stddev=1.0) * 0.01
    b_fc2 = tf.random.normal([1, bit], stddev=1.0) * 0.01
    fc2W = tf.Variable(W_fc2)
    fc2b = tf.Variable(b_fc2)

	# ### debugging .......................
	# fc2W = tf.Variable(wb['w2'] * 0.01)
	# fc2b = tf.Variable(wb['b2'] * 0.01)
    conv2 = tf.nn.conv2d(layer1, fc2W, strides=[1, 1, 1, 1], padding='VALID')
    #print('conc shape;',conv2.get_shape())
    output_g = tf.transpose(tf.squeeze(tf.nn.bias_add(conv2, tf.squeeze(fc2b))))
    #print(output_g.shape)
    return output_g
