# Supplementary material for: Improvement of deep cross-modal retrieval by generating real-valued representation
Source: PeerJ Comput Sci. 2021 Apr 27;7:e491. doi: 10.7717/peerj-cs.491 (PMC8093956; doi:10.7717/peerj-cs.491)
Supplement: Supplemental Information 1 — Here the Glove model for the text modality and the convolutional neural network for the image modality is adopted. The code preserves the intra-modal and inter-modal semantic similarities. [file peerj-cs-07-491-s001.zip › IDCMR/output_result.py]

import pickle
import pprint


fp = open(‘./log/result_13-Apr-04-1492073645_16bits_MIRFLICKR-25K.pkl', 'rb')

result = pickle.load(fp)

pprint.pprint(result)
